# Supplementary material for: Aster-B–dependent estradiol synthesis protects female mice from diet-induced obesity
Source: J Clin Invest. 2024 Jan 4;134(4):e173002. doi: 10.1172/JCI173002 (PMC10866650; doi:10.1172/JCI173002)
Supplement: Supporting data values [file jci-134-173002-s113.xlsx]

## Sheet: Fig. 1A
Fig. 1A	Weeks	WT											Aster-B KO
Female WD BW	0	19.3	17.92	17.6	19.4	17.4	19.7	21.2	16.8	17.9	18.3	20.4	18.4	19.2	18.5	20	19.3	19.4	20	19.2	20.3	20.8	18.2	17.14	20.8	19.7	18.8
g	1	22.3	19.1	17.8	19	18.4	19.9	22.4	19.1	18.5	18.4	20.4	21.15	20.7	20.64	22.5	20.8	21.7	23	20.6	22.8	23.6	18	18.9	24.1	22.1	20.3
	2	21.8	19.38	18.6	20.4	19.6	21.1	24	19.8	19.8	19.3	23.4	22.4	22.58	22.2	24.98	22.38	23.2	25.8	23.75	26.83	27.1	20.2	20.6	27.08	23.7	21.5
	3	22.2	21.1	19.3	20.6	20.1	22.45	26.7	19.8	20	21.1	23.2	23.2	24.1	23.6	26.55	24.97	25.16	27.83	27.1	26.4	28.7	19.6	22.2	29.3	26.6	23.2
	4	22.48	21.2	20	21.3	20.8	23.2	30.4	20.8	21.1	22.1	25.3	25.5	25.6	25.17	26.86	26.82	27.1	29.45	27.95	28.11	31.1	20.8	22.48	31.4	27.8	24.5
	5	22	21	19.9	21.7	21.8	24.2	29.4	20.9	21	20.5	26.1	27.4	28.5	26.2	28	29.3	29.7	31.69	29.95	30.1	32.8	22.16	23.2	32.22	30.6	25.9
	6	23.5	22.4	21.9	22.8	22.8	27.6	30.3	20.8	22	22.7	28.6	29	29.6	27.79	28.7	31	31.3	32.8	31.86	30.6	33.9	22.1	22.6	32.6	31.54	26.7
	7	25	22.2	20.6	22.4	23.7	28.6	32.6	22.1	23.6	22.9	30.8	30.1	30.8	28.8	29.05	31.3	32.5	33.9	31	32.6	36.4	22.8	24.6	36	34	28.5
	8	23.5	24	21.93	23.1	24.5	26.78	33.1	23.6	24.8	24.46	31.3	31.6	31.2	29	30.1	31.98	31.84	34.9	32.67						34.8	29.3
	9	23.3	26.8	25	22.8	26.7	29	35.3	24.8	26.2	25.5	33	33.4	32.3	28.8	30.4	33.3	31.2	34.85	34.1						35.5	30.1
	10	24.9	23.3	24.6	26.6	27.4	32	33.7	26.45	28.5	24.84	37.2	31.4	33.3	30	31.7	31.8	28.4	36.4	35.9						35.7	29.9

## Sheet: Fig. 1C
Fig. 1C	WT	Aster-B KO
Female fat mass	4.66	15.12
g	7.34	11.88
	10.69	18
	7.39	17
	3.29	14.16
	4.11	10.35
	13.24	14.03
	6.44	12.64
	7.57	13.14
	4.34	15.4
	13.44	4.74
		6.61
		15.34
		15.21
		11.49

## Sheet: Fig. 1E
Fig. 1E	WT	Aster-B KO
Female sWAT	0.4677	1.4415
g	0.9673	1.7398
	0.915	1.4411
	1.1379	1.8279
	0.9966	1.8178
	0.6098	1.3033
	0.5046	1.3439
	1.0101	1.9609
	1.4679	1.2929
	1.5486	1.6293
	1.4717	1.5846
	1.643	1.8313
		1.8266
		1.2696
		1.369
		1.4454
		1.5017

## Sheet: Fig. 1F
Fig. 1F	WT	Aster-B KO
Female gWAT	0.6406	2.5682
g	1.6474	2.8405
	1.85	3.0024
	2.7314	3.7253
	1.6019	2.9369
	1.1397	2.2273
	0.734	4.1933
	2.671	2.1325
	1.9346	3.0445
	2.2716	3.6103
	1.8196	4.1146
	2.094	3.6603
		2.1314
		2.2283
		2.5041
		2.595

## Sheet: Fig. 1G
Fig. 1G	weeks	WT														Aster-B KO
Male WD BW	0	24.4	21.1	21.4	25.3	26.4	27.5	26.2	24.4	25.3	24.5	22.9	27.1	24	23.8	25.7	26.4	25.2	26.4	26.6	26.1	26.4	26.7	20.2	25.5
g	1	26	22.4	23.8	28.6	30.2	29.3	28.9	27.8	27.9	26.4	27.4	29.5	26.4	27.8	30	31.4	28	30.6	30.5	28.8	30.1	31.2	24	28
	2	29.2	26.2	26.7	32.4	34	33.5	32.2	32.2	31.7	30.36	32.1	34.4	27.3	29.4	32.9	34.5	30.1	34.1	34.5	31.38	33.6	35.4	26.05	27.7
	3	32.2	30.1	29.6	36.2	38.5	38.7	36.8	36.4	36.3	34.1	35.2	39.4	29	30.8	35.1	37.1	33.5	37.1	37.59	34.32	37.24	39.8	28.19	30.06
	4	34.8	32.6	32.28	38.3	39.9	40.17	37.7	38.46	38.9	36.4	37.2	41.5	30.1	33.46	37.2	39.2	35.4	39.6	39.95	36.52	39.19	42.1	31.96	30.25
	5	38.1	35.1	35.9	40.6	42.6	41.67	39.9	40.2	40.8	38.7	39.3	44.3	32.7	35.4	38.56	41.53	36.2	42.31	41.34	37.97	41.4	43.4	32.3	34.5
	6	39.67	37.2	37.6	42.3	43.1	42.98	41.97	41.8	43.2	40.2	40.1	46.9	34.3	37.4	38.7	42.2	36.4	42.9	42.1	39.09	42.43	44.95	36.2	37.5
	7	40	39.3	39.6	42.4	44.7	43.7	42.6	43.2	44.3	41.5	41.3	48.1	35.2	40.3	40.2	43.8	38.4	44.1	43.77	39.8	44.04	45.3	37.1	39.1
	8	41.1	40.6	41	43.9	46	44.4	43.4	44	45.6	42.5	42.4	50.1	36.5	40.1	41.5	45.5	38.9	46	43.54	39.92	44.44	46.8	37.8	39.6
	9	42.3	41.6	42.4	45.1	44.8	42.7	41	42.7	44.9	42.1	42.6	50.4	36.6	41.7	40.9	45.2	38.9	46.3	44.5	41	44.6	46.7	38.5	40.6
	10	40.8	42.6	43.4	46.3	46.4	43.8	41.1	45.7	47.1	44.3	44.1	52.6	39.6	44.2					45.9	41.5	45.9	48.6	41.5	42.7

## Sheet: Fig. 1H
Fig. 1H	WT	Aster-B KO
Male fat mass	16.86	14.88
g	15.06	14.42
	15.69	14.67
	18.49	15.8
	13.64	18.33
	13.81	19.75
	18.53	20.06
	17.78	13.71
	17.01	14.03
	18.52	15.28
	17.21	17.47
	21.07
	11.31
	13.23
	13.22
	14.51
	18.11
	17.1
	16.02

## Sheet: Fig. 2H
Aster-B PM localization	B1	B2
%	59.1686	29.291
	39.7945	97.1126
	19.5774	75.7057
	72.8859	62.2173
	28.0054	88.5694
	28.1133	90.0087
	31.8259	66.1419
	39.5843	13.9706
	65.3949	53.4931
	72.7548	88.7156
	72.8733	43.6531
	61.3971	92.9305
	51.7468	88.2849
	49.3929	50.6026
	86.1446	70.1757
	27.0458	76.4773
	24.9773	65.2601
	53.5515	64.0252
	43.1541	72.4682
	17.3567	64.3102
	29.7888	43.1268
	36.8744	46.0662
	60.3055	54.1555
	48.6983	87.0857
	63.0564	67.1862
	56.0359	43.8593
	23.1218	73.8728
	24.7326	11.1447
	74.7089	47.1727
	46.2734	34.2844
	80.8222	30.1216
	43.9778	46.7108

## Sheet: Fig. 2I
3H-CE	Ctr	B2
CPM/mg protein	538.277	718.407
	582.17	772.667
	578.234	748.572

## Sheet: Fig. 2J
Srebp2	Ctr			B2
FBS	0.82382	1.20782	0.96836	0.389068	0.491307	0.553546
LPDS	2.07432	2.04785	1.94505	1.07491	1.05207	1.0168
Chol 10uM	1.94615	1.63494	1.45938	0.748796	0.501367	0.539098
Hmgcs	Ctr			B2
FBS	0.722152	1.20815	1.0697	0.413445	0.482394	0.485262
LPDS	4.31992	4.17002	4.28734	2.29895	2.37724	2.19317
Chol 10uM	2.75882	2.44769	2.06393	0.716908	0.502698	0.384209
Ldlr	Ctr			B2
FBS	0.920588	1.08618	0.993228	0.627367	0.743022	0.761813
LPDS	2.2507	2.11406	2.03784	1.80242	1.9767	1.72708
Chol 10uM	1.37671	1.30098	1.29493	0.551803	0.387435	0.36734
Sqle	Ctr			B2
FBS	0.772985	1.15612	1.07089	0.774391	0.749431	0.704073
LPDS	2.83618	2.82008	3.00056	2.41127	2.43011	2.2561
Chol 10uM	1.96748	1.92168	1.66881	1.20356	1.12269	1.01763
Hmgcr	Ctr			B2
FBS	0.923457	1.14117	0.935374	0.352506	0.448685	0.464292
LPDS	3.67681	3.48569	3.35321	1.7179	1.71241	1.54959
Chol 10uM	2.01084	1.85012	1.45464	0.589365	0.502935	0.427317

## Sheet: Fig. 3A
Ovary weight	WT	Aster-B KO
mg	5.1	2.4
	3.4	3
	4.7	2.5
	2.8	2.8
	4.5	1.7
	3.8	1.7
	2.6	2.6
	2.9	2.8
	3.8	1.6
		2.3
		2.2
		3.7
		2.1
		3.3

[truncated: 49 more sheets: Fig. 3F, Fig. 3G, Fig. 3H, Fig. 3I, Fig. 3J, Fig. 3K, Fig. 3L, Fig. 3M, Fig. 4A, Fig. 4B, Fig. 4C, Fig. 4D, Fig. 4E, Fig. 4F, Fig. 4G, Fig. 4H, Fig. 4I, Fig. 4J, Fig. 5A, Fig. 5B …]
